# Supplementary material for: A Factor Produced by Kaistia sp. 32K Accelerated the Motility of Methylobacterium sp. ME121
Source: Biomolecules. 2020 Apr 16;10(4):618. doi: 10.3390/biom10040618 (PMC7226442; doi:10.3390/biom10040618)
Supplement: Supplementary file 1 [file biomolecules-10-00618-s001.zip]

Archive with 2 entries (2 files):
- Suporting data revise final.pptx
- Supporting Video S1 and S2.pptx
